# Supplementary material for: Chromosomal loci important for cotyledon opening under UV-B in Arabidopsis thaliana
Source: BMC Plant Biol. 2010 Jun 16;10:112. doi: 10.1186/1471-2229-10-112 (PMC3095277; doi:10.1186/1471-2229-10-112)
Supplement: Additional File 5 — All measured cotyledon-opening angles, arranged by experimental round and RIL population in excel spreadsheet format (xls). Each file contains angles for with both +UV-B (cellulose di-acetate) and -UV-B (Mylar). [file 1471-2229-10-112-S5.XLS]

## Sheet: Hoja1
Resultados 1er ensayo de RILs Bay x Sha: cotyledon opening
Medición 23/10/2003							accession number
							treatment
Acetate degrees
Bay	Sha	CS57510	514	520	522	524	525	526	529	531	537	539	541	542	544	551	552	554	555	556	560	562	565	566	568	569	572	574	576	577	578	580	584	585	587	589	590	596	598	600	603	604	605	606	607	608	610	612	615
70	180	130	180	180	130	120	110	5	50	180	180	180	180	0	170	180	0	70	160	80	180	100	180	180	70	10	120	50	180	90	180	50	150	10	60	180	100	5	10	100	130	180	140	180	20	110	180	160	20
90	170	0	100	180	70	180	10	30	130	0	30	50	180	30	40	180	10	100	10	180	180	80	180	180	180	5	0	180	180	180	120	130	100	180	90	180	5	60	180	100	0	100	180	60	70	180	150	110	30
150	180	5	180	180	180	180	10	0	110	0	30	180	180	0	180	180	180	180	140	70	180	0	180	180	90	170	180	180	180	180	180	110	180	70	90	180	50	30	180	180	50	130	180	130		90	120	180	60
180	180	180	140	180	5	180	130	10	0	110	0	0	180	30	110	180	180	170	100	150	180	80	180	170	180	180	0	180	180	170	80	170	90	5	0	180	90	40	180	100	50	180	180	80		150	140	110	0
110	170	40	180	180	180	180	150	130	50	20	90	180	30	0	180	180	180	60	0	160	180	90	180	180	170	5	180	180	180	90	170	40	50	180	180	80	60	5	180	130	120	180	120	150		160	180	90	150
130	130	120	80	180	180	180	120	100	150	0	10	0	180		180	180	180	110		130	180	60	180	180	100	110	120	180	180	180	180	170	90	180	180	180	110		180	100	110	180	160	110		170	180	170	100
0	180	50	180	130	50	180	180	80	0	10	50	0	180		180	180	180	70		50	180	70	180	180	50	180	180	180	110		100	60	40	180	180	180	20		180	100	10	180	180	180		100	110	120
140	180		180	140	50	180	180		10	30	120				180		180	40		110	180	50	180	180	5	90	180	180	80		180	50	180	180	180	180	130			20	80	180	170	180		70		180
90	180				140					10					180		180			80	180	130	180	180	110	90	90	180	80		10	90	90	180	180	180	5			180
140	180				100										50								180	180	130	140		180			100		130	50	180	180	70			70
150	80																						180												180					120
160	180																																		180					180
Mylar degrees
Bay	Sha	CS57510	514	520	522	524	525	526	529	531	537	539	541	542	544	551	552	554	555	556	560	562	565	566	568	569	572	574	576	577	578	580	584	585	587	589	590	596	598	600	603	604	605	606	607	608	610	612	615
130	150	0	130	180	100	150	60	60	70	0	90	100	10	20	0	70	100	0	150	50	180	0	80	0	90	180	50	120	10	140	0	120	90	10	60	110	40	0	180	0	0	180	90	10	40	20	30	130	0
110	130	0	140	150	50	130	30	0	60	0	0	30	30	70	150	50	90	0	140	130	80	150	100	50	0	180	150	0	0	180	0	0	30	0	0	110	70	0	100	30	0	120	70	0	120	100	110	20	0
80	80	80	110	20	140	60	50	20	150	0		50	30	10	130	20	30	0	160	110	180	20	0	100	100	10	50	130	170	90	0	0	10	120	40	180	20	10	140	80	170	160	0	20	40	30	70	140	30
160	0	0	100	120	90	20	110	140	90	20		100	40	20	180	90	180	0	130	120	170	10	20	0	80	50	60	0	0	180	10	10	30	90	20	20	0	0	110	170	0	120	180	0		100	10	90	120
130	180	0	30	150	10	140	50	30	170	0		110	20	30	180	40	20	20	170	80	180	10	40	0	50	120	40	90	140	150	0	30	90	0	0	180	20	0	80	0	110	130	110	100		20	90	80	90
0	180		10	170		180	100		80	10		0	10	180	180	120	130	70	90	140	110	100	90	50	90	10	150	0	0	180	0	20	110	110	30	80	0	0	100	140	0	0	30	0		90	30	90	180
0	150		80	180			80		150	0			20		100	130	40	0	20	0	90	70	110	90	120	110	100		20	60	70	80	0	0	20	100	50	0	130	0	30	100	0	70		90	140	20	30
0	100		170	100			110			0					100		50	0	180	40	170	60	0	110	20	10				180	0	0	90	0	10	20	0	0	60	50	0	110	0	100		10	100	90	0
0	160																160																					0
30	140
100	130
90	0
0
0
0
5
[truncated: 117 more columns]
