# Supplementary material for: Chromosomal loci important for cotyledon opening under UV-B in Arabidopsis thaliana
Source: BMC Plant Biol. 2010 Jun 16;10:112. doi: 10.1186/1471-2229-10-112 (PMC3095277; doi:10.1186/1471-2229-10-112)
Supplement: Additional File 6 — All measured cotyledon-opening angles, arranged by experimental round and RIL population in excel spreadsheet format (xls). Each file contains angles for with both +UV-B (cellulose di-acetate) and -UV-B (Mylar). [file 1471-2229-10-112-S6.XLS]

## Sheet: cot opening
Resultados 2do ensayo de RILs Bay x Sha: cotyledon opening
Medición 5-3-04							accession number			promedio
							treatment
Acetate degrees
Bay	Sha	CS57510	514	520	522	524	525	526	529	531	537	539	541	542	544	551	552	554	555	556	560	562	565	566	568	569	572	574	576	577	578	580	584	585	587	589	590	596	598	600	603	604	605	606	607	608	610	612	615
100	180	170	no germinó	180	180	180	130	150	0	0	0	140	180	0	180	120	170	10	160	110	180	140	160	180	120	140	180	170	180	180	0	150	10	150	80	140	50	40	110	90	80	90	130	100	no germinó	10	180	140	70
120	180	120		100	110	180	120	60	50	0	40		140	20	180	90	130	170	120	110	180	170	80	180	70	180	180	30	110	180	110	20	0		160	130	10	10	180	160	110	180	150	50		20	180	100	120
0	140	70		180	180	180	130	150	150	0	0		140	0	180	140	80	10	50	50	20	80	140	180	130	150	170	10	130	90	90	180	70		180	100	10	10	110	180	180	180	120	60		180	180	20	0
0	180			180	70	180	150	30	60	0	160		70	120	90	140	170	60		90	130	30	80	180	90	60	180	120	60	170	110	160	120		70	30	110	0		170	100	180	130	10		110	130	140	180
100	20			180		180	180	0		0			150	70		160	180	40		20	50	10	90	180		90		90	180	180	140	80	160		60	50	110				100	160	130	10		60	180	110
20	50			130		180	150	170		120			60	30		0	140	70		20		100	10	180		120		10	180	130		180	100			20	150				170		180	10		120	180	120
80	110			130		180				170						160	180	130		100		160						180	130	180		180				100	10				10		140	20		0		90
100	170			140		180				180										40												70														30		100
100	160
	180
	180
	180
	180
	180
Mylar degrees
Bay	Sha	CS57510	514	520	522	524	525	526	529	531	537	539	541	542	544	551	552	554	555	556	560	562	565	566	568	569	572	574	576	577	578	580	584	585	587	589	590	596	598	600	603	604	605	606	607	608	610	612	615
90	80	50	60	70	110	110	160	100	50	40	5	140	0	30	0	150	40	180	10	110	130	90	40	90	0	90	30	10	5	100	180	0	110	10	10	10	10	5	130	110	5	40	5	20	no germinó	50	10	50	90
20	40	10	50	10	10	60	10	90	80	0	50	100	5	70	70	110	5	0	5	70	140	30	50	180	80	0	120	110	10	180	0	80	20	80	80	50	50	10	170	180	0	110	30	40		50	10	5	50
20	120	0		160	100	100	50	80	0	0	0	0	110	0	0	0	5	130	90	80	130	0	50	10	0	140	130	0	10	90	30	10	150		30	60	0	10	110	180	50	50	90	10		0	40	40	0
10	70	50		40	0	110	100	0	10	5	0		80	0	100	0	0	10	5	20	70	0	0	80	0	180		110	40	80	30	10	10		5	30	10	30	70	0	10	90	90	50		20	110	50	10
50	70	0		10	70	180	120	50	50	0			30		0	0	0	150	0	30	130	0	90	150		60		180	20	150	0	50	70		0	100	50		90	70	30	120	10	180		5	5	40	5
20	120			50	0	120	180	0	110	0			30		0	0	0	180	110	0	0	0	0	130		90		20	5	180	5	40	50		80	90	60			0	40	120	10	5		0		5	70
100	50			80		160	180	0	50	0			10				80	50	100		180	0	20	180				80	20	140		20	50		40	0	40			50	0		10	180		5		5
40	90					80	40			0			110					80				0	40	180				0	30				90			0	40				120		0			0		80
5	100																																													10
40	180
30	10
	120
[truncated: 117 more columns]
