# Supplementary material for: Chromosomal loci important for cotyledon opening under UV-B in Arabidopsis thaliana
Source: BMC Plant Biol. 2010 Jun 16;10:112. doi: 10.1186/1471-2229-10-112 (PMC3095277; doi:10.1186/1471-2229-10-112)
Supplement: Additional File 7 — All measured cotyledon-opening angles, arranged by experimental round and RIL population in excel spreadsheet format (xls). Each file contains angles for with both +UV-B (cellulose di-acetate) and -UV-B (Mylar). [file 1471-2229-10-112-S7.XLS]

## Sheet: cot opening
Resultados 1er ensayo de RILs Col x Kas: cotyledon opening
Medición 27/2/2004							accession number
							treatment
Acetate degrees
COL	KAS	CS84871	CS84872	CS84873	CS84874	CS84875	CS84876	CS84877	CS84878	CS84879	CS84880	CS84881	CS84882	CS84883	CS84884	CS84885	CS84886	CS84887	CS84888	CS84889	CS84890	CS84891	CS84892	CS84893	CS84894	CS84895	CS84896	CS84897	CS84898	CS84899	CS84900	CS84901	CS84902	CS84903	CS84904	CS84905	CS84906	CS84907	CS84908	CS84909	CS84910	CS84911	CS84912	CS84913	CS84914	CS84915	CS84916	CS84917	CS84918
90	10	0	20	no germinó	0	0	0	10	0	0	50	0	10	0	0	0	5	0	0	0	0	0	0	0	0	0	5	0	0	0	50	120	20	70	130	80	100	30	20	0	70	20	140	90	10	180	170	10	30
120	10	0	0		0	10	0	0	0	0	0	0	0	0	0	0	0	0	0	0	0	0	0	0	0	10	0	0	10	0	0	0	80	0	40	180	80	20	40	80	110	20	180	80	50	120	10	80	160
5	60	0	0		0	0	0	0	0	0	0	0	50	0	0	0	100	0	0	0	0	130	0	0	0	20	0	0	0	0	0	50	180	10	80	30	180	40	10	100	20	50	90	10	170	80	110	30	70
0	70	0	90		0	0	0	0	0	0	0	0	0	0	10	0	0	0	0	0	0	0	0	0	0	20	30	0	0	0	0	0	110	30	150	120	100	130	10	20	170	10	170	120	0	10	150	60	100
0	100	0	0		10	0	0	50	0	0	0	0	0	0	0	0	0	0	0	0	0	0	0	0	0	0	0	0	0	0	0	0	1	0	180	10	120	60	10	40	50	40	80	30	80	80	80	100	170
5	0	0	5			0	40	0	0	0	0	0	0	0	0	0	10	0	40	0	0	20	0	0	0	0	20	0	0	0	0	90	10	30	170	150	30	60	110	30	170	60	50	90	110	70	170	20	40
90	10	0	0			0	0	0	0	90	0	0	50	0	0	0	5	0	0	0	0	0	0	0	0	0	10	0	0	0	0	20	170	20	170	10	170	60	150	20	110	20	130	80	20	40	30	10	30
10	0	0	0			15	0	0	0			0	0	0	0		5	0	0	0	0	0	0	0	0	0	0	0	0	0			140	130	120	20	130	50	10	40	20		180	100		180	20	40	80
100	0											0	0	10	0		0	0	0	0				0	0				0				20
60	0													0										0
50	0													0
0	80
5	50
5	0
130	0
	0
Mylar degrees
COL	KAS	CS84871	CS84872	CS84873	CS84874	CS84875	CS84876	CS84877	CS84878	CS84879	CS84880	CS84881	CS84882	CS84883	CS84884	CS84885	CS84886	CS84887	CS84888	CS84889	CS84890	CS84891	CS84892	CS84893	CS84894	CS84895	CS84896	CS84897	CS84898	CS84899	CS84900	CS84901	CS84902	CS84903	CS84904	CS84905	CS84906	CS84907	CS84908	CS84909	CS84910	CS84911	CS84912	CS84913	CS84914	CS84915	CS84916	CS84917	CS84918
180	0	0	10	no germinó	0	0	0	40	80	0	30	10	30	0	0	0	60	0	10	10	0	0	0	10	0	20	10	40	0	0	0	10	10	20	100	80	0	30	0	70	70	0	30	10	0	0	110	10	10
130	40	0	0		0	30	0	50	10	60	130	0	0	10	20	40	20	0	0	10	0	0	0	0	0	0	30	20	0	0	0	110	0	110	10	0	160	0	10	0	10	0	10	0	0	10	0	20	0
5	10	0	0		0	40	0	0	30	90	160	10	0	0	0	50	60	10	0		20	0	10	20	0	10	10	0	20	20	0	100	0	10	0	0	0	100	0	0	40	10	10	10	40	10	40	10	100
90	0	0	50		0	0	0	0	20	10	60	80	0	60	40	20	40	10	30		10	0	30	20	10	0	40	10	40	0	0	60	20	0	50	0	0	100	0	0	10	10	60	0	50	70	0	70	130
80	100	20	10		0	0	10	0	0	0	20	0	20	30	40	60	50	0	0		0	30	0	0	0	100	70	10	130	10	0	10	10	0	0	0	0	100	0	0	10	0	180	40	0	0	180	0	10
40	90	70	20			10	10	0	20	30	150	50	0	50	80	10	10	20	0			0	160	40	0	10	10	0	10	0	0	40	0	0	90	0	0	0	0	10	30	0	30	0	20	10	90	0	0
0	20	0	10			30	20		100		0	0	0	0	10	0	10	0	0			50	70	10	0	10	20	30	10	0	0	60	70	0	60	170		0	100	0	0	0	170	10	10	0	180	0	50
0	20	0	0			70	0					0	0	0	0	10		50	0				90	50	0		20	10	20	80				0	100	0			110	0	120	10		10	0	10	0	10	120
110	10					20						10
0	70
0	10
10	10
50	30
100	50
	0
	10
	0
	0
	0
	30
[truncated: 80 more columns]
