# Supplementary material for: Chromosomal loci important for cotyledon opening under UV-B in Arabidopsis thaliana
Source: BMC Plant Biol. 2010 Jun 16;10:112. doi: 10.1186/1471-2229-10-112 (PMC3095277; doi:10.1186/1471-2229-10-112)
Supplement: Additional File 8 — All measured cotyledon-opening angles, arranged by experimental round and RIL population in excel spreadsheet format (xls). Each file contains angles for with both +UV-B (cellulose di-acetate) and -UV-B (Mylar). [file 1471-2229-10-112-S8.XLS]

## Sheet: cot opening
Resultados del 2do ensayo ColxKas apertura de cotiledones
Medición 12-3-04
Acetate degrees
COL	KAS	CS84871	CS84872	CS84873	CS84874	CS84875	CS84876	CS84877	CS84878	CS84879	CS84880	CS84881	CS84882	CS84883	CS84884	CS84885	CS84886	CS84887	CS84888	CS84889	CS84890	CS84891	CS84892	CS84893	CS84894	CS84895	CS84896	CS84897	CS84898	CS84899	CS84900	CS84901	CS84902	CS84903	CS84904	CS84905	CS84906	CS84907	CS84908	CS84909	CS84910	CS84911	CS84912	CS84913	CS84914	CS84915	CS84916	CS84917	CS84918
5	40	0	no hay + semillas	0	no hay + semillas	0	0	0	110	50	120	30	0	50	0	no germinó	60	0	0	0	80	50	no hay + semillas	0	0	no hay + semillas	0	0	60	0	0	no hay + semillas	120	130	no hay + semillas	20	130	120	20	180	10	10	80	60	160	20	180	40	30
60	0	120		80		60	0	0	0	40	0	0	0	0	0		20	0	30	0	0	0		0	0		0	0	0	0	0		120	30		20	80	30	150	170	30	10	20	0	40	40	90	10	40
90	10	10		0		5	0	0	0	0		20	100	0	0		70	10	0	0	120	150		0	0		0	0	0	80	0		180	10			50	0	20	50	90	40	110	70	10	80	50	30	90
30	0	0		0		5	80	0				5	0	50	0		5	50	0	0	0	0			0			0	180	0	0			0			30	30	20	20	10	20	180	0	10	0	20		30
5	0	0				0	0	5				0	0	40	180			10		60	60	0			0			0	5	0	0			0			170	20		40	120	50	110		130		0		30
10	0	0				5	0	0				30	0	30	50					0	0	0			0			0			0			10			90	110			80		140		0		80		0
40	20					0								0	40						0	0			0			0			60						110	20					60		150		70
120	10													0	0						0																	10					40		70		50
130	10
160	20
150	80
100	40
80
Mylar degrees
COL	KAS	CS84871	CS84872	CS84873	CS84874	CS84875	CS84876	CS84877	CS84878	CS84879	CS84880	CS84881	CS84882	CS84883	CS84884	CS84885	CS84886	CS84887	CS84888	CS84889	CS84890	CS84891	CS84892	CS84893	CS84894	CS84895	CS84896	CS84897	CS84898	CS84899	CS84900	CS84901	CS84902	CS84903	CS84904	CS84905	CS84906	CS84907	CS84908	CS84909	CS84910	CS84911	CS84912	CS84913	CS84914	CS84915	CS84916	CS84917	CS84918
1800	0	0	20	0	no hay + semillas	0	30	180	50	110	90	40	60	160	40	140	150	30	60	30	60	40	no hay + semillas	40	40	no hay + semillas	80	40	80	0	70	no hay + semillas	0	0	no hay + semillas	5	130	100	0	0	170	50	0	110	150	30	180	50	90
170	10	0		0		10	110	10	20	70	80	80	10	160	20	120	130	140	0	10	70	20		10	10		70	30	180	170	20		110	0		110	30	80	0	0	0	0	0	0	120	40	70	110	70
100	150	180		0		70	20	10		80	100	0	20	110	70		30	80	0	130	60	70		50	20			10	180	170	90		0	20			10	110	60	0	0	50	0	180	70	50	170		30
70	20	80		0		0		0		70	10	30	20	170	60		60	60	70		10	120		0	60			20	50	10	60			60			50	20		0			0	110	0		10		110
140	70	50				170		0				80	20	70	10			20	0		20	0		80	10			70	180	170	30			0			0	110		0			180	100	100		5		10
10	40	10				80		40				60	120	170	140			10			0	70		0	0			100	180	0	10						140	50					80		0		20		5
180	30	110				90		110				10		120	80						0	70		0	60			40		70	80							170					100
30	0													30							40	110		10				10										100					180
150	30																																					90
20	20
5	70
20	90
50	10
50	30
180	50
	40
[truncated: 80 more columns]
