# Supplementary material for: Chromosomal loci important for cotyledon opening under UV-B in Arabidopsis thaliana
Source: BMC Plant Biol. 2010 Jun 16;10:112. doi: 10.1186/1471-2229-10-112 (PMC3095277; doi:10.1186/1471-2229-10-112)
Supplement: Additional File 9 — All measured cotyledon-opening angles, arranged by experimental round and RIL population in excel spreadsheet format (xls). Each file contains angles for with both +UV-B (cellulose di-acetate) and -UV-B (Mylar). [file 1471-2229-10-112-S9.XLS]

## Sheet: lerxcol 1 y 2
Resultados 1er ensayo de RILs Ler x Col: cotyledon opening
Medición 14/11/2003							accession number (CS number)
							treatment
Acetate degrees		5	13	17	19	25	29	30	32	33	34	35	36	46	54	59	62	67	68	71	79	84	113	115	123	125	160	161	173	177	181	188	190	194	199	217	231	235	237	238	240	242	245	253	263	264	266	267	279
Ler	Col	1901	1903	1905	1906	1907	1908	1909	1910	1911	1912	1913	1914	1916	1918	1919	1920	1921	1922	1923	1924	1925	1928	1929	1930	1931	1933	1934	1937	1939	1942	1944	1945	1948	1949	1951	1953	1955	1956	1957	1958	1959	1960	1961	1963	1964	1965	1966	1967
100	70	100	120	130	180	170	120	20	30	40	0	170	160	20	70	0	180	60	90	0	30	170	110	90	140	120	100	170	90	60	110	170	130	20	160	90	110	30	60	110	110	100	170	160	90	100	120	70	0
90	50	160	160	80	180	150	170	120	150	120	130	170	150	10	120	10	150	120	90	10	90	100	120	60	150	130	100	40	130	10	70	80	60	0	30	50	10	40	20	130	100	60	180	140	10	110	50	50	10
80	70	110	70	180	180	80	180	20	180	40	0	180	170	20	20	80	120	80	70	100	110	90	30	80	120	110	110	80	80	90	120	80	10	0	70	30	90	20	70	40	50	80	180	70	20	90	20	90	20
120	40	30	160	170	110	140	80	40	180	10	10	170	180	80	80	140	120	30	60	90	80	90	70	130	130	150	20	140	100	60	160	170	90	40	60	50	40	10	30	70	120	100	130	130	20	100	70	60	50
110	80	60	170	180	180		140	70	0	20	60	120	180	60	170	90	150	120	100	110	90	80	100	80	170	90		90	70	10	100	100	110	10	160	40	40	0	40	100	30	110	180	110	30	90	60	60	20
30	110	150	130	150	180		130	140		130	10	160	180	20	40	90	180	180	130	130	100	110		50	170	150		110	40	70	130	140		0	180	90	110	0	100	100	40	30	80	140	160	40	50	70	100
100	0	10	170	150	170		40	100		10	40	80	180	20	130		180	100	140	40	0	50		100	120	160		40		70	150			20	30	130	100	0	70	120	140	120	90	90		100	90	160	40
90	110	80	110	160	150		170	20		100	40	110	160	20	80		130			40	10	10		30	120	180		160		110	80			0	160	10	30	30	10	70	120	130	180	130		20	70	10	10
	70																							150
	50
	70
	40
	80
Mylar degrees
Ler	Col	1901	1903	1905	1906	1907	1908	1909	1910	1911	1912	1913	1914	1916	1918	1919	1920	1921	1922	1923	1924	1925	1928	1929	1930	1931	1933	1934	1937	1939	1942	1944	1945	1948	1949	1951	1953	1955	1956	1957	1958	1959	1960	1961	1963	1964	1965	1966	1967
90	50	0	60	110	0	160	90	0	80	0	120	120	160	30	30	100	20	40	80	130	0	80	40	80	180	180	130	140	140	90	180	100	160	0	80	160	10	0	50	180	110	90	180	160	150	60	60	40	50
30	60	30	20	10	0	130	80	0	150	10	0	90	10	0	30	140	120	140	70	150	10	60	90	10	180	150	30	120	180	10	150	10	160	40	100	40	120	10	20	100	0	100	160	100	80	130	120	30	30
80	30	0	90	130	120	120	70	0	130	110	130	150	70	10	170	90	70	140	80	30	50	20	70	60	170	170	110	100		140	50	50	140	40	60	50	20	20	10	120	90	120	100	80	130	110	70	50	20
80	120	20	50	130	140	100	140	0	130	10	120	80	60	0	180	30	80	170	110	60	70	20	0	20	180	180	70	170		130	40	120	150	20	50	50	90	30	170	150	140	70	120	90	80	90	80	100	0
70	20	80	40	10	0		120	20	90	60	80	170	170	0	80	20	90	30	40	140	0	50	20	40	160			80		120	70	50	80	70	80	90	130	40	20	50	70	40	70	90	0	110	110	70	10
90	140	20	10	100	80		30	100	130	0	0	150	160	0	30		100	60	50	40	150	80	40	20	170			170		120	30	160	0	40	90	50	20	0	60	130		90	130	130	40	90	110	40	140
160	70	0	30	0	170		130	60	140	0	120	110	30	0	130		20	80	20	110	20	0	10	40	160			150		50	100	110		30	120		20	60	150	40		40	70	100	110	30	90	130	60
120	50	50	130	20	110		50	130	0	0	20	150	20	0	100		150		30	140	80	40	80	30	30			120		40					110		90	10	20	120		110	30	70		30	120	120	30
110	130
	80
	10
[truncated: 22 more columns]
