# Supplementary material for: Chromosomal loci important for cotyledon opening under UV-B in Arabidopsis thaliana
Source: BMC Plant Biol. 2010 Jun 16;10:112. doi: 10.1186/1471-2229-10-112 (PMC3095277; doi:10.1186/1471-2229-10-112)
Supplement: Additional File 10 — All measured cotyledon-opening angles, arranged by experimental round and RIL population in excel spreadsheet format (xls). Each file contains angles for with both +UV-B (cellulose di-acetate) and -UV-B (Mylar). [file 1471-2229-10-112-S10.XLS]

## Sheet: lerxcol 1 y 2
Resultados 2do ensayo de RILs Ler x Col: cotyledon opening
Medición 5/12/2003							accession number
							treatment
Acetate degrees
Ler	Col	1901	1903	1905	1906	1907	1908	1909	1910	1911	1912	1913	1914	1916	1918	1919	1920	1921	1922	1923	1924	1925	1928	1929	1930	1931	1933	1934	1937	1939	1942	1944	1945	1948	1949	1951	1953	1955	1956	1957	1958	1959	1960	1961	1963	1964	1965	1966	1967
70	50	50	110	90	120	80	40	60	0	20	120	90	80	10	30	10	40	180	40	0	10	0	0	80	80	40	0	70	110	50	10	0	140	0	30	0	70	10	10	40	80	60	120	160	60	10	70	0	0
10	0	0	70	50	170	0	30	110	30	10	60	90	70	10	140	10	40	90	30	0	0	40	100	50	10	40	0	0	80	90	70	30		0	0	0	90	0	10	60	50	0	90	30	0	10	90	60	10
50	30	170	50	0	30	80	70	10	10	0	0	90	120	10	40	0	70	150	70	0	30	40	30	70	60	110	70	100	0	90	90	0		0	70	0	60	10	20	0	0	0	150	110		0	50	10	10
10	40	130	30	30	150	20	10	0	0	0	0	100	110	0	80	0	30	70	10	40	20	40	110	80	70	80	20	70		90	0	30		0	50	0	50	10	20	0	0	0	70	100		60	0	20	20
120	10	120	40	40	60	40	0	0	10	80	0	130	70	20	0		90	140	70	0	70	0	0	150	40	0	30	10		0	60	40		40	20		10	20	70	0	0	80	60	100		50	130	50	0
0	30	0	40	10	0	30	40		0	80	0	90	60	0	70		70	110	0	20	10	0	10	70	20	60	10	30		60	20	40		70	30		0	0	50	0		60	120	70		50		0	0
10		80	90	10	10	40	180			10	10	20	70	10	20		60	100	50	30	10	0	60	50	70	120	20	0		20	80	50		0	90		80	0	70	100		0	180	100		50		0
		80	50	10		90	80			100	0	60	50	0	60		50	70	40	10	40		40	40	10		20	60		0	90	50			30			20	10	0		10		110		30		40
							60
Mylar degrees
Ler	Col	1901	1903	1905	1906	1907	1908	1909	1910	1911	1912	1913	1914	1916	1918	1919	1920	1921	1922	1923	1924	1925	1928	1929	1930	1931	1933	1934	1937	1939	1942	1944	1945	1948	1949	1951	1953	1955	1956	1957	1958	1959	1960	1961	1963	1964	1965	1966	1967
50	10	80	100	80	180	80	180	0	10	30	10	50	90	0	no está	0	30	180	10	10	10	40	5	80	0	10	0	80	5	80	10	10	100	30	0	0	90	40	60	0	70	80	180	180	30	90	30	90	0
60	70	160	90	50	120	30	180	20	10	0	90	110	60	50		0	10	0	40	10	0	40	20	90	10	5	30	30	20	0	0	100	80	20	100	40	5	30	10	120	90	0	150	90	5	80	80	5	30
40	10	50	5	0	170	180	10	180	20	10	90	10	20	5			90	10	40	5	5		5	5	0	40	0	40	50	0	40	90		0	80	40	80	120	100	100	60	5	80	90	10	50	100	5	30
90	10	5	100	0	40	100	20	5	10	0	5	10	80	5			50	50	20	30	10		10	10	0	0	90	130		0	70	0		0	40	40	40	10	5	0	70	50	110		50	50	50	110	80
50	50	20	30	100	180	70	120	10	20	0	5	30	120	0			80	10	50	0	0		5	10	0	0	90	0		120	110	110			80	90	10	10	80	80		5	5			50		90	30
70	20	90	50	90	50		120	10	30	0	5	0	110	0			180	50	30	100	30		20	10	110	70	10	150		0	0	100			10		40	20	40	100		50	60			50		50	0
5	0	30	30	5	180		110	40	0	0	0	30		0			90	40	40	50	0		20	20	50	180	10	0		30	40	40			80		0	90	50	50		0	80			80		80	10
30	110	0	30	60	170		130	5	0	5	30	90		0			5	70	30	20	0		10	0	40	0	30	0		5	0	30			40		30	0	50	10		0	0			80		50	70
					110																																						170
[truncated: 22 more columns]
