# Supplementary material for: Chromosomal loci important for cotyledon opening under UV-B in Arabidopsis thaliana
Source: BMC Plant Biol. 2010 Jun 16;10:112. doi: 10.1186/1471-2229-10-112 (PMC3095277; doi:10.1186/1471-2229-10-112)
Supplement: Additional File 11 — All measured cotyledon-opening angles, arranged by experimental round and RIL population in excel spreadsheet format (xls). Each file contains angles for with both +UV-B (cellulose di-acetate) and -UV-B (Mylar). [file 1471-2229-10-112-S11.XLS]

## Sheet: lerxcvi 1 y 2
Resultados 1er ensayo LerxCVI: 31-10-03
Cotyledon opening: degrees						accession number
						treatment
Acetate
Ler	Cvi	CS22001	CS22002	CS22003	CS22004	CS22005	CS22006	CS22007	CS22008	CS22009	CS22010	CS22011	CS22012	CS22013	CS22014	CS22015	CS22016	CS22017	CS22018	CS22019	CS22020	CS22021	CS22022	CS22023	CS22024	CS22025	CS22026	CS22027	CS22028	CS22029	CS22030	CS22031	CS22032	CS22033	CS22034	CS22035	CS22036	CS22037	CS22038	CS22039	CS22040	CS22041	CS22042	CS22043	CS22044	CS22045	CS22046	CS22047	CS22048
90	10	90	110	80	20	130	130	20	50	130	90	130	40	110	100	90	0	120	100	70	170	40	160	40	180	60	90	30	30	50	30	90	180	0	180	180	0	0	0	90	0	30	0	0	0	0	50	30	90
120	10	10	0	10	40	110	10	0	40	180	70	100	90	180	10	40	0	180	130	30	180	10	180	10	180	110	90	130	120	80	30	90	90	30	130	180	0	0	5	110	40	40	0	10	5	90	0	80	10
90	10	20	0	80	10	90	90	0	80	90	60	170	110	100	0	40	20	120	40	80	160	20	180	80	180	0	120	90	130	30	0	170	180	0	180	180	5	0	0	50	0	90	10	0	0	0	0	20	0
80	40	30	70	10	30	150	90	0	50	180	70	160	80	100	150	40	30	150	50	90	140	20	180	30	180	170	10	110	130	40	10	90	180	0	0	180	0	0	50	30	90	60	10	40	30	0	0	30	0
100	50	10	90	70	90	40	140	0	50	40	20	130	100	180	140	10	0	90	90	30	70	20	130	10	180	10	80	120	20	90	20	120	180	0	40	160	0	0	90	60	80	130	0	0	0	0	0	100	0
80	140		110	160	20	70	110	0	70	180	20	170	120	180	10		50	90	140	20	120	20	170	30	180	100	80	30	30	70	0	50	10	0	160	180	0	0	50	90	0	70	0	40	0	0	10	90	0
90	50			10		100	40	0	0	170	140	100	50	100	130		20	70	0	30	150		140	10	180	110	90	170	120	70	0	130	180	0	10	180	0	0	70	50	0	90	0	0	0	0	50	60	10
130						140	50	0	10	180	40	160	80	100			100	40	110		80			0	180	100		20	30	80	40	40	120	0	160	90	0		0	0	40	80	0	0	0		30	180	10
130																															30		180	10					5						5
130
Mylar
Ler	CVI	CS22001	CS22002	CS22003	CS22004	CS22005	CS22006	CS22007	CS22008	CS22009	CS22010	CS22011	CS22012	CS22013	CS22014	CS22015	CS22016	CS22017	CS22018	CS22019	CS22020	CS22021	CS22022	CS22023	CS22024	CS22025	CS22026	CS22027	CS22028	CS22029	CS22030	CS22031	CS22032	CS22033	CS22034	CS22035	CS22036	CS22037	CS22038	CS22039	CS22040	CS22041	CS22042	CS22043	CS22044	CS22045	CS22046	CS22047	CS22048
70	40	10	70	90	70	140	20	90	120	70	40	180	20	100	70	0	120	90	100	20	80	20	140	0	130	100	30	100	30	130	0	10	180	0	20	160	50	0	0	60	10	10	10	10	0	80	0	0	10
80	0	40	70	60	90	40	80	60	0	50	0	140	90	180	100	0	130	90	180	90	20	10	50	0	180	10	20	180	40	40	0	0	180	0	40	180	20	0	0	30	0	10	30	0	0	30	0	180	0
60	5	10	0	80	40	130	0	90	110	180	0	130	130	160	50	0	0	70	150	30	90	10	150	10	130	100	80	30	90	90	0	40	180	0	80	160	10	0	20	70	0	140	60	90	10	100	10	120	0
30	0	50	40			70	80	30		90	40	140	50	140	90	0	90	140		10	80	70	130	20	180	120	10	160	40	90	20	80	180	10	100	100	0	0	10	30	10	40	70	0	0	0	0	180	0
60	0	10	10			60		20		100	20	180	100	90	90	0	100	70		20	140	90		0	80	110	30	160	110		0	50	150	0	100	140	0	0	30	0	0	30	10	0	0	60	10	130	0
0	0	10	30			130		80		140	80	40	130	170			90			10	90	40		0	140	80	10	160	90		0		20	30	30	170	0	0	0	40	30	20	10	0	0	30	20	120	0
40	20					130		20		180				130			40				110	30		0	100	20	40	150	40		0		100	10	40	120	0	0	0	30	10	90	10	0	0	0	10	150	30
0	0																				70	40		10	180	0	0		30		20		900		10	100	10		0		0	20	20	0		0	10	150	20
90	0
20	40
30
80
110
50
[truncated: 114 more columns]
