# Supplementary material for: Chromosomal loci important for cotyledon opening under UV-B in Arabidopsis thaliana
Source: BMC Plant Biol. 2010 Jun 16;10:112. doi: 10.1186/1471-2229-10-112 (PMC3095277; doi:10.1186/1471-2229-10-112)
Supplement: Additional File 12 — All measured cotyledon-opening angles, arranged by experimental round and RIL population in excel spreadsheet format (xls). Each file contains angles for with both +UV-B (cellulose di-acetate) and -UV-B (Mylar). [file 1471-2229-10-112-S12.XLS]

## Sheet: lerxcvi 1 y 2
Resultados 2do ensayo LerxCVI: 12-12-03
Cotyledon opening: degrees
Acetate
Ler	Cvi	CS22001	CS22002	CS22003	CS22004	CS22005	CS22006	CS22007	CS22008	CS22009	CS22010	CS22011	CS22012	CS22013	CS22014	CS22015	CS22016	CS22017	CS22018	CS22019	CS22020	CS22021	CS22022	CS22023	CS22024	CS22025	CS22026	CS22027	CS22028	CS22029	CS22030	CS22031	CS22032	CS22033	CS22034	CS22035	CS22036	CS22037	CS22038	CS22039	CS22040	CS22041	CS22042	CS22043	CS22044	CS22045	CS22046	CS22047	CS22048
90	20	0	0	0	100	170	110	20	180	180	120	0	180	180	40	170	0	130	140	90	170	40	40	30	180	180	100	80	80	100	40	110	100	30	110	180	0	0	20	140	90	180	40	110	0	40	70	140	0
150	70	0	0	10	100	140	20	30	0	70	20	110	130	180	20	0	0	170	150	120	160	80	20	20	180	10	60	120	170	40	30	100	70	10	90	180	0	30	40	80	20	70	60	120	0	50	10	180	0
170	90		0		30	140	110	30	110	80	150	0	180	160	60	10	80	160	160	50	150	10	150	10	180	100	100	180	130	100	30	180	160	10	140	140	0	10	80	120	140	90	70	20	10	100	20	150	0
90	90		110		40	100	140	50	110	90	140	90	160	180	20		20	170	140	100	120	0	30	30	180	170	80	90	170	30	10	170	90	0	20	180	20	0	0	140	40	140	10	30	50	40	20	170	0
60	0		0		100	110	150	0	170	180	80	20	170	150	0		30	160	140	60	150	40	60	30	170	70	70		70	180	90	110	50	20	150	170	30	0	40	100	120	50	0	10	0	30	80	180	70
110	0				50	130	20	0	70	120	180	120	170	140	40		0	130	110	10	120		80	10	160	20	70		80		60	60	170	0	150	180		0	100	90	110	160	70	30	0	90	40	180	10
80	0				30	130	90	90	60	140	40	80		180	0		0	160	100	30	170			20		180			90			100	80	10	140	180		0	50	90	60	90	30	180	30	0	100	100	10
70	110				70	180	140	0	0	120	180	80		160			0	130	120					10		150						130	120	0	180	160		0	110	130	80	110	30	10	0			170	20
40	110
90	70
30	90
110	50
110	0
80	30
Mylar
Ler	CVI	CS22001	CS22002	CS22003	CS22004	CS22005	CS22006	CS22007	CS22008	CS22009	CS22010	CS22011	CS22012	CS22013	CS22014	CS22015	CS22016	CS22017	CS22018	CS22019	CS22020	CS22021	CS22022	CS22023	CS22024	CS22025	CS22026	CS22027	CS22028	CS22029	CS22030	CS22031	CS22032	CS22033	CS22034	CS22035	CS22036	CS22037	CS22038	CS22039	CS22040	CS22041	CS22042	CS22043	CS22044	CS22045	CS22046	CS22047	CS22048
40	0	0	30	0	0	0	0	0	70	40	10	0	100	110	90	30	10	10	80	10	110	20	180	10	150	90	40	10	120	0	0	110	0	0	140	160	0	0	0	20	30	0	10	20	0	110	0	80	30
50	0	0	40	10	0	100	20	20	110	30	20	0	90	120	0	0	10	20	0	0	80	70	180	10	120	0	10	130	110	90	0	50	20	0	0	140	10	0	10	60	20	10	20	50	0	100	0	80	60
10	130	0	20	20	0	40	0	10	70	70	10	0	80	30	0	0	0	70	90	20	100	40	150	10	130	50	0	70	80	10		70	130	0	110	70	0	0	0	0	0	70	0	30	0	0	0	130	20
0	0	0	0	0	70	30	50	0	80	50	90	90	40	80	10	0	20	0	70	40	50	20	140	0	180	0		60	60	90		120	170	0	170	180	0	0	0	0	20	30	0	0	0	50	0	150	60
0	80	0		0		100	0	0	40	110	50	0	120	30	60	10	0	0	60	10	60	0	130	10	170	120			110			50	50	30	130	180	0	0	0	0	20	50	40	0	50	70	10	150	0
90	20			30		50	40	30	0	70	50	120	0	100	0		0	70	160	0	80	30	160	10	140	100			140			50	10	0	140	110	0	30	0	30	500	140	0	20	0		0	90	40
140	30					50	20	10	10		60	10	80	120	0		40	0	100	10	60					40			40			50	180	0	130	0		0	0	20		0	30	10	0		0	110
90	10						0	10	60		10	10		160			40	80								100			10			80	80	0	70	160		0	0	40		90	0		0		0	70
90	0																																			140
100	120
20	50
30	50
130	50
0	180
20	130
50	0
20	0
0	0
0
0
[truncated: 114 more columns]
